# Supplementary material for: Design Optimization of a Soft Robotic Rehabilitation Glove Based on Finger Workspace Analysis
Source: Biomimetics (Basel). 2024 Mar 13;9(3):172. doi: 10.3390/biomimetics9030172 (PMC10968285; doi:10.3390/biomimetics9030172)
Supplement: Supplementary file 1 [file biomimetics-09-00172-s001.zip]

Archive with 1 entries (1 files):
- biomimetics-2866440-supplementary.mp4
